# Supplementary material for: In Silico Designed Gain-of-Function Variants of Complement C2 Support Cytocidal Activity of Anticancer Monoclonal Antibodies
Source: Cancers (Basel). 2022 Mar 1;14(5):1270. doi: 10.3390/cancers14051270 (PMC8909654; doi:10.3390/cancers14051270)
Supplement: Supplementary file 1 [file cancers-14-01270-s001.zip]

Archive with 1 entries (1 files):
- cancers-1600347-supplementary.pdf
